# Supplementary material for: Low-Temperature and High-Efficiency Solid-Phase Amplification Based on Formamide
Source: Micromachines (Basel). 2024 Apr 26;15(5):565. doi: 10.3390/mi15050565 (PMC11123353; doi:10.3390/mi15050565)
Supplement: Supplementary file 1 [file micromachines-15-00565-s001.zip]

Archive with 1 entries (1 files):
- micromachines-2955328-supplementary.pdf
